# Supplementary material for: Diversity of gut microbiomes in marine fishes is shaped by host‐related factors
Source: Mol Ecol. 2020 Nov 9;29(24):5019–34. doi: 10.1111/mec.15699 (PMC7756402; doi:10.1111/mec.15699)
Supplement: Supplementary file 2 — Tables S1–S7 [file MEC-29-5019-s002.xlsx]

## Sheet: Cover page
Supplemental Information for:
Diversity of gut microbiomes in marine fishes is shaped by host-related factors
Qi Huang, Ronia C. T. Sham, Yu Deng, Yanping Mao, Chunxiao Wang, Tong Zhang, Kenneth M. Y. Leung
		Table of Contents:
		Table S1	Sheet "Table S1"
		Table S2	Sheet "Table S2"
		Table S3	Sheet "Table S3"
		Table S4	Sheet "Table S4"
		Table S5	Sheet "Table S5"
		Table S6	Sheet "Table S6"
		Table S7	Sheet "Table S7"

## Sheet: Table S1
Table S1. Information about studied samples.
No.	SampleID	Fish Species	d15N	d13C	Trophic level_reference	Trophic level	Feeding habit	Trophic level group	Kingdom	Phylum	Subphylum	Superclass	Class	Order	Suborder	Family	Subfamily	Genus	Species	Subspecies	Extracted DNA concentration (ng/μL)
1	1	Ostorhinchus fasciatus	14.02	-16.0512	3.85	3.54	Zoobenthivore	Level 4 consumer	Animalia	Chordata	Vertebrata	Gnathostomata	Actinopterygii	Perciformes	Percoidei	Apogonidae	Apogoninae	Ostorhinchus	Ostorhinchus fasciatus		6.4
2	5	Ostorhinchus fasciatus	14.31	-16.4098	3.94	3.63	Zoobenthivore	Level 4 consumer	Animalia	Chordata	Vertebrata	Gnathostomata	Actinopterygii	Perciformes	Percoidei	Apogonidae	Apogoninae	Ostorhinchus	Ostorhinchus fasciatus		4.9
3	6	Arnoglossus japonicus	11.492	-17.2409	3.11	2.73	Zoobenthivore/Piscivore	Level 1 consumer	Animalia	Chordata	Vertebrata	Gnathostomata	Actinopterygii	Pleuronectiformes	Pleuronectoidei	Bothidae		Arnoglossus	Arnoglossus japonicus		37.4
4	7	Arnoglossus japonicus	11.705	-17.222	3.17	2.8	Zoobenthivore/Piscivore	Level 1 consumer	Animalia	Chordata	Vertebrata	Gnathostomata	Actinopterygii	Pleuronectiformes	Pleuronectoidei	Bothidae		Arnoglossus	Arnoglossus japonicus		20.9
5	8	Arnoglossus japonicus	11.019	-17.3329	2.97	2.58	Zoobenthivore/Piscivore	Level 1 consumer	Animalia	Chordata	Vertebrata	Gnathostomata	Actinopterygii	Pleuronectiformes	Pleuronectoidei	Bothidae		Arnoglossus	Arnoglossus japonicus		28.7
6	9	Arnoglossus japonicus	11.697	-16.8968	3.17	2.8	Zoobenthivore/Piscivore	Level 1 consumer	Animalia	Chordata	Vertebrata	Gnathostomata	Actinopterygii	Pleuronectiformes	Pleuronectoidei	Bothidae		Arnoglossus	Arnoglossus japonicus		44
7	10	Arnoglossus japonicus	11.599	-17.0493	3.14	2.77	Zoobenthivore/Piscivore	Level 1 consumer	Animalia	Chordata	Vertebrata	Gnathostomata	Actinopterygii	Pleuronectiformes	Pleuronectoidei	Bothidae		Arnoglossus	Arnoglossus japonicus		55.4
8	11	Inegocia japonica	13.786	-16.0683	3.78	3.46	Zoobenthivore/Piscivore	Level 2 consumer	Animalia	Chordata	Vertebrata	Gnathostomata	Actinopterygii	Scorpaeniformes	Platycephaloidei	Platycephalidae		Inegocia	Inegocia japonica		26.8
9	13	Inegocia japonica	13.455	-15.8156	3.68	3.36	Zoobenthivore/Piscivore	Level 2 consumer	Animalia	Chordata	Vertebrata	Gnathostomata	Actinopterygii	Scorpaeniformes	Platycephaloidei	Platycephalidae		Inegocia	Inegocia japonica		38.2
10	14	Inegocia japonica	13.382	-15.999	3.66	3.33	Zoobenthivore/Piscivore	Level 2 consumer	Animalia	Chordata	Vertebrata	Gnathostomata	Actinopterygii	Scorpaeniformes	Platycephaloidei	Platycephalidae		Inegocia	Inegocia japonica		20.1
11	15	Inegocia japonica	13.181	-16.0869	3.6	3.27	Zoobenthivore/Piscivore	Level 2 consumer	Animalia	Chordata	Vertebrata	Gnathostomata	Actinopterygii	Scorpaeniformes	Platycephaloidei	Platycephalidae		Inegocia	Inegocia japonica		8.4
12	16	Johnius heterolepis	13.07	-16.9762	3.57	3.23	Zoobenthivore	Level 2 consumer	Animalia	Chordata	Vertebrata	Gnathostomata	Actinopterygii	Perciformes	Percoidei	Sciaenidae		Johnius	Johnius heterolepis		12.3
13	18	Johnius heterolepis	12.688	-16.5921	3.46	3.11	Zoobenthivore	Level 2 consumer	Animalia	Chordata	Vertebrata	Gnathostomata	Actinopterygii	Perciformes	Percoidei	Sciaenidae		Johnius	Johnius heterolepis		78.4
14	21	Nemipterus japonicus	14.546	-16.8689	4	3.7	Zoobenthivore/Piscivore	Level 3 consumer	Animalia	Chordata	Vertebrata	Gnathostomata	Actinopterygii	Perciformes	Percoidei	Nemipteridae		Nemipterus	Nemipterus japonicus		24.6
15	27	Parachaeturichthys polynema	12.85	-16.6228	3.51	3.16	Zooplanktivore/Zoobenthivore	Level 2 consumer	Animalia	Chordata	Vertebrata	Gnathostomata	Actinopterygii	Perciformes	Gobioidei	Gobiidae	Gobiinae	Parachaeturichthys	Parachaeturichthys polynema		11.6
16	28	Parachaeturichthys polynema	13.074	-16.4941	3.57	3.24	Zooplanktivore/Zoobenthivore	Level 2 consumer	Animalia	Chordata	Vertebrata	Gnathostomata	Actinopterygii	Perciformes	Gobioidei	Gobiidae	Gobiinae	Parachaeturichthys	Parachaeturichthys polynema		35.6
17	29	Parachaeturichthys polynema	12.973	-16.6145	3.54	3.2	Zooplanktivore/Zoobenthivore	Level 2 consumer	Animalia	Chordata	Vertebrata	Gnathostomata	Actinopterygii	Perciformes	Gobioidei	Gobiidae	Gobiinae	Parachaeturichthys	Parachaeturichthys polynema		192.3
18	30	Parachaeturichthys polynema	12.95	-16.6519	3.54	3.2	Zooplanktivore/Zoobenthivore	Level 2 consumer	Animalia	Chordata	Vertebrata	Gnathostomata	Actinopterygii	Perciformes	Gobioidei	Gobiidae	Gobiinae	Parachaeturichthys	Parachaeturichthys polynema		51
19	31	Pseudorhombus oligodon	13.776	-16.4267	3.78	3.46	Zoobenthivore/Piscivore	Level 4 consumer	Animalia	Chordata	Vertebrata	Gnathostomata	Actinopterygii	Pleuronectiformes	Pleuronectoidei	Paralichthyidae		Pseudorhombus	Pseudorhombus oligodon		16.5
20	32	Pseudorhombus oligodon	13.629	-16.3728	3.74	3.41	Zoobenthivore/Piscivore	Level 4 consumer	Animalia	Chordata	Vertebrata	Gnathostomata	Actinopterygii	Pleuronectiformes	Pleuronectoidei	Paralichthyidae		Pseudorhombus	Pseudorhombus oligodon		61.7
21	33	Pseudorhombus oligodon	14.188	-15.809	3.9	3.59	Zoobenthivore/Piscivore	Level 4 consumer	Animalia	Chordata	Vertebrata	Gnathostomata	Actinopterygii	Pleuronectiformes	Pleuronectoidei	Paralichthyidae		Pseudorhombus	Pseudorhombus oligodon		287.8
22	34	Pseudorhombus oligodon	13.662	-16.2283	3.74	3.42	Zoobenthivore/Piscivore	Level 4 consumer	Animalia	Chordata	Vertebrata	Gnathostomata	Actinopterygii	Pleuronectiformes	Pleuronectoidei	Paralichthyidae		Pseudorhombus	Pseudorhombus oligodon		209.6
23	35	Pseudorhombus oligodon	14.241	-15.8546	3.92	3.61	Zoobenthivore/Piscivore	Level 4 consumer	Animalia	Chordata	Vertebrata	Gnathostomata	Actinopterygii	Pleuronectiformes	Pleuronectoidei	Paralichthyidae		Pseudorhombus	Pseudorhombus oligodon		209.7
24	36	Siganus canaliculatus	12.358	-15.7329	3.36	3.01	Herbivore/Omnivore	Level 3 consumer	Animalia	Chordata	Vertebrata	Gnathostomata	Actinopterygii	Perciformes	Acanthuroidei	Siganidae		Siganus	Siganus canaliculatus		39.9
25	37	Siganus canaliculatus	14.141	-14.0904	3.89	3.58	Herbivore/Omnivore	Level 3 consumer	Animalia	Chordata	Vertebrata	Gnathostomata	Actinopterygii	Perciformes	Acanthuroidei	Siganidae		Siganus	Siganus canaliculatus		157.8
26	38	Siganus canaliculatus	14.707	-18.2865	4.05	3.76	Herbivore/Omnivore	Level 3 consumer	Animalia	Chordata	Vertebrata	Gnathostomata	Actinopterygii	Perciformes	Acanthuroidei	Siganidae		Siganus	Siganus canaliculatus		21.2
27	39	Sillago sihama	14.623	-16.6433	4.03	3.73	Zoobenthivore	Level 3 consumer	Animalia	Chordata	Vertebrata	Gnathostomata	Actinopterygii	Perciformes	Percoidei	Sillaginidae		Sillago	Sillago sihama		12.2
28	42	Sillago sihama	14.119	-15.0953	3.88	3.57	Zoobenthivore	Level 3 consumer	Animalia	Chordata	Vertebrata	Gnathostomata	Actinopterygii	Perciformes	Percoidei	Sillaginidae		Sillago	Sillago sihama		16.6
29	45	Thryssa chefuensis	13.402	-18.8081	3.67	3.34	Zooplanktivore/Zoobenthivore	Level 3 consumer	Animalia	Chordata	Vertebrata	Gnathostomata	Actinopterygii	Clupeiformes	Clupeoidei	Engraulidae		Thryssa	Thryssa chefuensis		41
30	46	Acanthopagrus schlegelii schlegelii	14.855	-16.0087	4.1	3.49	Zoobenthivore	Level 4 consumer	Animalia	Chordata	Vertebrata	Gnathostomata	Actinopterygii	Perciformes	Percoidei	Sparidae		Acanthopagrus	Acanthopagrus schlegelii	Acanthopagrus schlegelii schlegelii	19.4
31	51	Ostorhinchus fasciatus	15.185	-16.715	4.19	3.59	Zoobenthivore	Level 4 consumer	Animalia	Chordata	Vertebrata	Gnathostomata	Actinopterygii	Perciformes	Percoidei	Apogonidae	Apogoninae	Ostorhinchus	Ostorhinchus fasciatus		53.1
32	52	Ostorhinchus fasciatus	15.283	-16.2788	4.22	3.62	Zoobenthivore	Level 4 consumer	Animalia	Chordata	Vertebrata	Gnathostomata	Actinopterygii	Perciformes	Percoidei	Apogonidae	Apogoninae	Ostorhinchus	Ostorhinchus fasciatus		109.7
33	53	Ostorhinchus fasciatus	14.954	-16.9678	4.12	3.52	Zoobenthivore	Level 4 consumer	Animalia	Chordata	Vertebrata	Gnathostomata	Actinopterygii	Perciformes	Percoidei	Apogonidae	Apogoninae	Ostorhinchus	Ostorhinchus fasciatus		254.9
34	54	Ostorhinchus fasciatus	15.031	-16.8031	4.15	3.54	Zoobenthivore	Level 4 consumer	Animalia	Chordata	Vertebrata	Gnathostomata	Actinopterygii	Perciformes	Percoidei	Apogonidae	Apogoninae	Ostorhinchus	Ostorhinchus fasciatus		485.1
35	55	Ostorhinchus fasciatus	14.999	-16.7985	4.14	3.53	Zoobenthivore	Level 4 consumer	Animalia	Chordata	Vertebrata	Gnathostomata	Actinopterygii	Perciformes	Percoidei	Apogonidae	Apogoninae	Ostorhinchus	Ostorhinchus fasciatus		100.3
36	56	Arnoglossus japonicus	13.792	-17.2352	3.78	3.18	Zoobenthivore/Piscivore	Level 1 consumer	Animalia	Chordata	Vertebrata	Gnathostomata	Actinopterygii	Pleuronectiformes	Pleuronectoidei	Bothidae		Arnoglossus	Arnoglossus japonicus		180.4
37	57	Arnoglossus japonicus	13.463	-17.2913	3.69	3.08	Zoobenthivore/Piscivore	Level 1 consumer	Animalia	Chordata	Vertebrata	Gnathostomata	Actinopterygii	Pleuronectiformes	Pleuronectoidei	Bothidae		Arnoglossus	Arnoglossus japonicus		223.2
38	58	Arnoglossus japonicus	13.486	-17.2304	3.69	3.09	Zoobenthivore/Piscivore	Level 1 consumer	Animalia	Chordata	Vertebrata	Gnathostomata	Actinopterygii	Pleuronectiformes	Pleuronectoidei	Bothidae		Arnoglossus	Arnoglossus japonicus		279.9
39	59	Arnoglossus japonicus	13.329	-17.214	3.65	3.04	Zoobenthivore/Piscivore	Level 1 consumer	Animalia	Chordata	Vertebrata	Gnathostomata	Actinopterygii	Pleuronectiformes	Pleuronectoidei	Bothidae		Arnoglossus	Arnoglossus japonicus		261.6
40	60	Arnoglossus japonicus	13.433	-17.3457	3.68	3.07	Zoobenthivore/Piscivore	Level 1 consumer	Animalia	Chordata	Vertebrata	Gnathostomata	Actinopterygii	Pleuronectiformes	Pleuronectoidei	Bothidae		Arnoglossus	Arnoglossus japonicus		276.8
41	61	Gerres oblongus	15.247	-16.4047	4.21	3.61	Zoobenthivore	Level 4 consumer	Animalia	Chordata	Vertebrata	Gnathostomata	Actinopterygii	Perciformes	Percoidei	Gerreidae		Gerres	Gerres oblongus		43.2
42	62	Gerres oblongus	15.026	-16.7037	4.15	3.54	Zoobenthivore	Level 4 consumer	Animalia	Chordata	Vertebrata	Gnathostomata	Actinopterygii	Perciformes	Percoidei	Gerreidae		Gerres	Gerres oblongus		44.9
43	63	Gerres oblongus	14.638	-16.8429	4.03	3.43	Zoobenthivore	Level 4 consumer	Animalia	Chordata	Vertebrata	Gnathostomata	Actinopterygii	Perciformes	Percoidei	Gerreidae		Gerres	Gerres oblongus		38.6
44	64	Gerres oblongus	14.669	-16.8897	4.04	3.44	Zoobenthivore	Level 4 consumer	Animalia	Chordata	Vertebrata	Gnathostomata	Actinopterygii	Perciformes	Percoidei	Gerreidae		Gerres	Gerres oblongus		116.3
45	66	Inegocia japonica	14.661	-16.5187	4.04	3.43	Zoobenthivore/Piscivore	Level 2 consumer	Animalia	Chordata	Vertebrata	Gnathostomata	Actinopterygii	Scorpaeniformes	Platycephaloidei	Platycephalidae		Inegocia	Inegocia japonica		174.7
46	67	Inegocia japonica	14.048	-16.5449	3.86	3.25	Zoobenthivore/Piscivore	Level 2 consumer	Animalia	Chordata	Vertebrata	Gnathostomata	Actinopterygii	Scorpaeniformes	Platycephaloidei	Platycephalidae		Inegocia	Inegocia japonica		28.1
47	70	Inegocia japonica	14.568	-16.579	4.01	3.41	Zoobenthivore/Piscivore	Level 2 consumer	Animalia	Chordata	Vertebrata	Gnathostomata	Actinopterygii	Scorpaeniformes	Platycephaloidei	Platycephalidae		Inegocia	Inegocia japonica		28.7
48	71	Nematalosa nasus	12.27	-18.2854	3.34	2.73	Herbivore/Omnivore	Level 1 consumer	Animalia	Chordata	Vertebrata	Gnathostomata	Actinopterygii	Clupeiformes	Clupeoidei	Clupeidae		Nematalosa	Nematalosa nasus		27.7
49	72	Nematalosa nasus	12.412	-17.3876	3.38	2.77	Herbivore/Omnivore	Level 1 consumer	Animalia	Chordata	Vertebrata	Gnathostomata	Actinopterygii	Clupeiformes	Clupeoidei	Clupeidae		Nematalosa	Nematalosa nasus		128.6
50	73	Nematalosa nasus	12.206	-18.1329	3.32	2.71	Herbivore/Omnivore	Level 1 consumer	Animalia	Chordata	Vertebrata	Gnathostomata	Actinopterygii	Clupeiformes	Clupeoidei	Clupeidae		Nematalosa	Nematalosa nasus		70.4
51	74	Nematalosa nasus	12.778	-17.7659	3.48	2.88	Herbivore/Omnivore	Level 1 consumer	Animalia	Chordata	Vertebrata	Gnathostomata	Actinopterygii	Clupeiformes	Clupeoidei	Clupeidae		Nematalosa	Nematalosa nasus		54.2
52	75	Nematalosa nasus	12.289	-17.8642	3.34	2.74	Herbivore/Omnivore	Level 1 consumer	Animalia	Chordata	Vertebrata	Gnathostomata	Actinopterygii	Clupeiformes	Clupeoidei	Clupeidae		Nematalosa	Nematalosa nasus		161
53	77	Nemipterus japonicus	14.683	-17.6122	4.05	3.44	Zoobenthivore/Piscivore	Level 3 consumer	Animalia	Chordata	Vertebrata	Gnathostomata	Actinopterygii	Perciformes	Percoidei	Nemipteridae		Nemipterus	Nemipterus japonicus		138.8
54	78	Platycephalus indicus	13.225	-17.7279	3.62	3.01	Zoobenthivore/Piscivore	Level 2 consumer	Animalia	Chordata	Vertebrata	Gnathostomata	Actinopterygii	Scorpaeniformes	Platycephaloidei	Platycephalidae		Platycephalus	Platycephalus indicus		213.8
55	79	Platycephalus indicus	14.916	-16.7265	4.11	3.51	Zoobenthivore/Piscivore	Level 2 consumer	Animalia	Chordata	Vertebrata	Gnathostomata	Actinopterygii	Scorpaeniformes	Platycephaloidei	Platycephalidae		Platycephalus	Platycephalus indicus		188.6
56	82	Platycephalus indicus	15.624	-18.0187	4.32	3.72	Zoobenthivore/Piscivore	Level 2 consumer	Animalia	Chordata	Vertebrata	Gnathostomata	Actinopterygii	Scorpaeniformes	Platycephaloidei	Platycephalidae		Platycephalus	Platycephalus indicus		119.4
57	83	Saurida elongata	15.081	-16.5468	4.16	3.56	Piscivore	Level 4 consumer	Animalia	Chordata	Vertebrata	Gnathostomata	Actinopterygii	Aulopiformes	Synodontoidei	Synodontidae	Harpadontinae	Saurida	Saurida elongata		132.3
58	84	Saurida elongata	15.278	-16.328	4.22	3.62	Piscivore	Level 4 consumer	Animalia	Chordata	Vertebrata	Gnathostomata	Actinopterygii	Aulopiformes	Synodontoidei	Synodontidae	Harpadontinae	Saurida	Saurida elongata		105.2
59	85	Saurida elongata	14.927	-16.8938	4.12	3.51	Piscivore	Level 4 consumer	Animalia	Chordata	Vertebrata	Gnathostomata	Actinopterygii	Aulopiformes	Synodontoidei	Synodontidae	Harpadontinae	Saurida	Saurida elongata		102.5
60	86	Saurida elongata	15.107	-16.7186	4.17	3.57	Piscivore	Level 4 consumer	Animalia	Chordata	Vertebrata	Gnathostomata	Actinopterygii	Aulopiformes	Synodontoidei	Synodontidae	Harpadontinae	Saurida	Saurida elongata		10.7
61	87	Saurida elongata	14.719	-16.8206	4.06	3.45	Piscivore	Level 4 consumer	Animalia	Chordata	Vertebrata	Gnathostomata	Actinopterygii	Aulopiformes	Synodontoidei	Synodontidae	Harpadontinae	Saurida	Saurida elongata		262.1
62	88	Siganus canaliculatus	13.294	-17.1343	3.64	3.03	Herbivore/Omnivore	Level 3 consumer	Animalia	Chordata	Vertebrata	Gnathostomata	Actinopterygii	Perciformes	Acanthuroidei	Siganidae		Siganus	Siganus canaliculatus		114.2
63	89	Sillago sihama	14.198	-16.5792	3.9	3.3	Zoobenthivore	Level 3 consumer	Animalia	Chordata	Vertebrata	Gnathostomata	Actinopterygii	Perciformes	Percoidei	Sillaginidae		Sillago	Sillago sihama		222.6
64	90	Sillago sihama	13.47	-16.9781	3.69	3.08	Zoobenthivore	Level 3 consumer	Animalia	Chordata	Vertebrata	Gnathostomata	Actinopterygii	Perciformes	Percoidei	Sillaginidae		Sillago	Sillago sihama		78.9
65	92	Sillago sihama	13.679	-17.2408	3.75	3.15	Zoobenthivore	Level 3 consumer	Animalia	Chordata	Vertebrata	Gnathostomata	Actinopterygii	Perciformes	Percoidei	Sillaginidae		Sillago	Sillago sihama		259.1
66	99	Arnoglossus japonicus	11.23	-17.5441	3.03	2.6	Zoobenthivore/Piscivore	Level 1 consumer	Animalia	Chordata	Vertebrata	Gnathostomata	Actinopterygii	Pleuronectiformes	Pleuronectoidei	Bothidae		Arnoglossus	Arnoglossus japonicus		28.9
67	101	Arnoglossus japonicus	11.144	-17.1229	3	2.57	Zoobenthivore/Piscivore	Level 1 consumer	Animalia	Chordata	Vertebrata	Gnathostomata	Actinopterygii	Pleuronectiformes	Pleuronectoidei	Bothidae		Arnoglossus	Arnoglossus japonicus		48.9
68	102	Myersina filifer	12.532	-16.9393	3.41	2.98	Zoobenthivore	Level 1 consumer	Animalia	Chordata	Vertebrata	Gnathostomata	Actinopterygii	Perciformes	Gobioidei	Gobiidae	Gobiinae	Myersina	Myersina filifer		57.8
69	104	Myersina filifer	12.277	-17.1841	3.34	2.91	Zoobenthivore	Level 1 consumer	Animalia	Chordata	Vertebrata	Gnathostomata	Actinopterygii	Perciformes	Gobioidei	Gobiidae	Gobiinae	Myersina	Myersina filifer		455.6
70	105	Cynoglossus arel	11.101	-15.3917	2.99	2.56	Zoobenthivore	Level 1 consumer	Animalia	Chordata	Vertebrata	Gnathostomata	Actinopterygii	Pleuronectiformes	Pleuronectoidei	Cynoglossidae	Cynoglossinae	Cynoglossus	Cynoglossus arel		6.9
71	106	Cynoglossus arel	12.438	-16.2069	3.38	2.95	Zoobenthivore	Level 1 consumer	Animalia	Chordata	Vertebrata	Gnathostomata	Actinopterygii	Pleuronectiformes	Pleuronectoidei	Cynoglossidae	Cynoglossinae	Cynoglossus	Cynoglossus arel		66.5
72	107	Cynoglossus arel	12.337	-16.519	3.36	2.92	Zoobenthivore	Level 1 consumer	Animalia	Chordata	Vertebrata	Gnathostomata	Actinopterygii	Pleuronectiformes	Pleuronectoidei	Cynoglossidae	Cynoglossinae	Cynoglossus	Cynoglossus arel		134.3
73	108	Cynoglossus arel	10.991	-16.4769	2.96	2.53	Zoobenthivore	Level 1 consumer	Animalia	Chordata	Vertebrata	Gnathostomata	Actinopterygii	Pleuronectiformes	Pleuronectoidei	Cynoglossidae	Cynoglossinae	Cynoglossus	Cynoglossus arel		31.7
74	109	Johnius heterolepis	13.5	-18.3917	3.7	3.27	Zoobenthivore	Level 2 consumer	Animalia	Chordata	Vertebrata	Gnathostomata	Actinopterygii	Perciformes	Percoidei	Sciaenidae		Johnius	Johnius heterolepis		210.4
75	110	Johnius heterolepis	12.69	-17.8885	3.46	3.03	Zoobenthivore	Level 2 consumer	Animalia	Chordata	Vertebrata	Gnathostomata	Actinopterygii	Perciformes	Percoidei	Sciaenidae		Johnius	Johnius heterolepis		84.9
76	112	Johnius heterolepis	13.35	-16.7286	3.65	3.22	Zoobenthivore	Level 2 consumer	Animalia	Chordata	Vertebrata	Gnathostomata	Actinopterygii	Perciformes	Percoidei	Sciaenidae		Johnius	Johnius heterolepis		38.9
77	113	Johnius heterolepis	13.522	-19.7549	3.7	3.27	Zoobenthivore	Level 2 consumer	Animalia	Chordata	Vertebrata	Gnathostomata	Actinopterygii	Perciformes	Percoidei	Sciaenidae		Johnius	Johnius heterolepis		74.9
78	115	Nemipterus japonicus	13.404	-17.4595	3.67	3.24	Zoobenthivore/Piscivore	Level 3 consumer	Animalia	Chordata	Vertebrata	Gnathostomata	Actinopterygii	Perciformes	Percoidei	Nemipteridae		Nemipterus	Nemipterus japonicus		12.2
79	117	Nemipterus japonicus	13.267	-18.2561	3.63	3.2	Zoobenthivore/Piscivore	Level 3 consumer	Animalia	Chordata	Vertebrata	Gnathostomata	Actinopterygii	Perciformes	Percoidei	Nemipteridae		Nemipterus	Nemipterus japonicus		114.3
80	119	Parachaeturichthys polynema	12.557	-16.874	3.42	2.99	Zooplanktivore/Zoobenthivore	Level 2 consumer	Animalia	Chordata	Vertebrata	Gnathostomata	Actinopterygii	Perciformes	Gobioidei	Gobiidae	Gobiinae	Parachaeturichthys	Parachaeturichthys polynema		120.6
81	122	Parachaeturichthys polynema	12.574	-17.0997	3.42	2.99	Zooplanktivore/Zoobenthivore	Level 2 consumer	Animalia	Chordata	Vertebrata	Gnathostomata	Actinopterygii	Perciformes	Gobioidei	Gobiidae	Gobiinae	Parachaeturichthys	Parachaeturichthys polynema		68.2
82	123	Parachaeturichthys polynema	12.889	-17.1617	3.52	3.09	Zooplanktivore/Zoobenthivore	Level 2 consumer	Animalia	Chordata	Vertebrata	Gnathostomata	Actinopterygii	Perciformes	Gobioidei	Gobiidae	Gobiinae	Parachaeturichthys	Parachaeturichthys polynema		44.5
83	124	Pennahia argentata	13.845	-17.9754	3.8	3.37	Zoobenthivore/Piscivore	Level 3 consumer	Animalia	Chordata	Vertebrata	Gnathostomata	Actinopterygii	Perciformes	Percoidei	Sciaenidae		Pennahia	Pennahia argentata		323.7
84	125	Pennahia argentata	14.348	-19.4022	3.95	3.52	Zoobenthivore/Piscivore	Level 3 consumer	Animalia	Chordata	Vertebrata	Gnathostomata	Actinopterygii	Perciformes	Percoidei	Sciaenidae		Pennahia	Pennahia argentata		420.9
85	127	Pennahia argentata	13.801	-18.8399	3.79	3.35	Zoobenthivore/Piscivore	Level 3 consumer	Animalia	Chordata	Vertebrata	Gnathostomata	Actinopterygii	Perciformes	Percoidei	Sciaenidae		Pennahia	Pennahia argentata		108
86	128	Pennahia argentata	13.447	-19.6589	3.68	3.25	Zoobenthivore/Piscivore	Level 3 consumer	Animalia	Chordata	Vertebrata	Gnathostomata	Actinopterygii	Perciformes	Percoidei	Sciaenidae		Pennahia	Pennahia argentata		439.3
87	129	Pseudorhombus oligodon	13.741	-16.5177	3.77	3.34	Zoobenthivore/Piscivore	Level 4 consumer	Animalia	Chordata	Vertebrata	Gnathostomata	Actinopterygii	Pleuronectiformes	Pleuronectoidei	Paralichthyidae		Pseudorhombus	Pseudorhombus oligodon		175.7
88	130	Pseudorhombus oligodon	13.304	-16.4216	3.64	3.21	Zoobenthivore/Piscivore	Level 4 consumer	Animalia	Chordata	Vertebrata	Gnathostomata	Actinopterygii	Pleuronectiformes	Pleuronectoidei	Paralichthyidae		Pseudorhombus	Pseudorhombus oligodon		69.6
89	131	Solea ovata	13.328	-16.076	3.65	3.22	Zoobenthivore	Level 2 consumer	Animalia	Chordata	Vertebrata	Gnathostomata	Actinopterygii	Pleuronectiformes	Pleuronectoidei	Soleidae		Solea	Solea ovata		100.2
90	132	Solea ovata	13.268	-16.7885	3.63	3.2	Zoobenthivore	Level 2 consumer	Animalia	Chordata	Vertebrata	Gnathostomata	Actinopterygii	Pleuronectiformes	Pleuronectoidei	Soleidae		Solea	Solea ovata		91.1
91	133	Solea ovata	13.386	-15.5551	3.66	3.23	Zoobenthivore	Level 2 consumer	Animalia	Chordata	Vertebrata	Gnathostomata	Actinopterygii	Pleuronectiformes	Pleuronectoidei	Soleidae		Solea	Solea ovata		67.5
92	134	Solea ovata	10.288	-21.603	2.75	2.32	Zoobenthivore	Level 2 consumer	Animalia	Chordata	Vertebrata	Gnathostomata	Actinopterygii	Pleuronectiformes	Pleuronectoidei	Soleidae		Solea	Solea ovata		62.9
93	135	Solea ovata	13.881	-16.1228	3.81	3.38	Zoobenthivore	Level 2 consumer	Animalia	Chordata	Vertebrata	Gnathostomata	Actinopterygii	Pleuronectiformes	Pleuronectoidei	Soleidae		Solea	Solea ovata		7.2
94	136	Collichthys lucidus	13.704	-20.0316	3.76	3.36	Zoobenthivore	Level 2 consumer	Animalia	Chordata	Vertebrata	Gnathostomata	Actinopterygii	Perciformes	Percoidei	Sciaenidae		Collichthys	Collichthys lucidus		79.5
95	137	Collichthys lucidus	12.907	-21.1969	3.52	3.13	Zoobenthivore	Level 2 consumer	Animalia	Chordata	Vertebrata	Gnathostomata	Actinopterygii	Perciformes	Percoidei	Sciaenidae		Collichthys	Collichthys lucidus		51.7
96	138	Collichthys lucidus	12.217	-20.7907	3.32	2.92	Zoobenthivore	Level 2 consumer	Animalia	Chordata	Vertebrata	Gnathostomata	Actinopterygii	Perciformes	Percoidei	Sciaenidae		Collichthys	Collichthys lucidus		111.7
97	141	Inegocia japonica	13.233	-15.1685	3.62	3.22	Zoobenthivore/Piscivore	Level 2 consumer	Animalia	Chordata	Vertebrata	Gnathostomata	Actinopterygii	Scorpaeniformes	Platycephaloidei	Platycephalidae		Inegocia	Inegocia japonica		37
98	142	Inegocia japonica	9.114	-17.4961	2.41	2.01	Zoobenthivore/Piscivore	Level 2 consumer	Animalia	Chordata	Vertebrata	Gnathostomata	Actinopterygii	Scorpaeniformes	Platycephaloidei	Platycephalidae		Inegocia	Inegocia japonica		13.8
99	143	Inegocia japonica	13.243	-15.4494	3.62	3.23	Zoobenthivore/Piscivore	Level 2 consumer	Animalia	Chordata	Vertebrata	Gnathostomata	Actinopterygii	Scorpaeniformes	Platycephaloidei	Platycephalidae		Inegocia	Inegocia japonica		83
100	144	Inegocia japonica	16.008	-19.4723	4.43	4.04	Zoobenthivore/Piscivore	Level 2 consumer	Animalia	Chordata	Vertebrata	Gnathostomata	Actinopterygii	Scorpaeniformes	Platycephaloidei	Platycephalidae		Inegocia	Inegocia japonica		94.7
101	145	Inegocia japonica	11.493	-16.5731	3.11	2.71	Zoobenthivore/Piscivore	Level 2 consumer	Animalia	Chordata	Vertebrata	Gnathostomata	Actinopterygii	Scorpaeniformes	Platycephaloidei	Platycephalidae		Inegocia	Inegocia japonica		39
102	146	Nematalosa nasus	10.787	-16.3366	2.9	2.5	Herbivore/Omnivore	Level 1 consumer	Animalia	Chordata	Vertebrata	Gnathostomata	Actinopterygii	Clupeiformes	Clupeoidei	Clupeidae		Nematalosa	Nematalosa nasus		94.2
103	147	Nematalosa nasus	11.596	-16.4149	3.14	2.74	Herbivore/Omnivore	Level 1 consumer	Animalia	Chordata	Vertebrata	Gnathostomata	Actinopterygii	Clupeiformes	Clupeoidei	Clupeidae		Nematalosa	Nematalosa nasus		133.8
104	148	Nematalosa nasus	10.718	-16.3919	2.88	2.48	Herbivore/Omnivore	Level 1 consumer	Animalia	Chordata	Vertebrata	Gnathostomata	Actinopterygii	Clupeiformes	Clupeoidei	Clupeidae		Nematalosa	Nematalosa nasus		83.6
105	149	Nematalosa nasus	5.864	-21.6223	1.45	1.06	Herbivore/Omnivore	Level 1 consumer	Animalia	Chordata	Vertebrata	Gnathostomata	Actinopterygii	Clupeiformes	Clupeoidei	Clupeidae		Nematalosa	Nematalosa nasus		7.8
106	150	Nematalosa nasus	11.502	-16.3325	3.11	2.71	Herbivore/Omnivore	Level 1 consumer	Animalia	Chordata	Vertebrata	Gnathostomata	Actinopterygii	Clupeiformes	Clupeoidei	Clupeidae		Nematalosa	Nematalosa nasus		21.8
107	152	Nemipterus japonicus	13.223	-18.3841	3.62	3.22	Zoobenthivore/Piscivore	Level 3 consumer	Animalia	Chordata	Vertebrata	Gnathostomata	Actinopterygii	Perciformes	Percoidei	Nemipteridae		Nemipterus	Nemipterus japonicus		42.6
108	153	Nemipterus japonicus	13.921	-16.8418	3.82	3.43	Zoobenthivore/Piscivore	Level 3 consumer	Animalia	Chordata	Vertebrata	Gnathostomata	Actinopterygii	Perciformes	Percoidei	Nemipteridae		Nemipterus	Nemipterus japonicus		37.7
109	154	Nemipterus japonicus	13.86	-16.6951	3.8	3.41	Zoobenthivore/Piscivore	Level 3 consumer	Animalia	Chordata	Vertebrata	Gnathostomata	Actinopterygii	Perciformes	Percoidei	Nemipteridae		Nemipterus	Nemipterus japonicus		24.5
110	155	Nemipterus japonicus	13.531	-17.7533	3.71	3.31	Zoobenthivore/Piscivore	Level 3 consumer	Animalia	Chordata	Vertebrata	Gnathostomata	Actinopterygii	Perciformes	Percoidei	Nemipteridae		Nemipterus	Nemipterus japonicus		103.7
111	157	Platycephalus indicus	10.198	-17.6025	2.73	2.33	Zoobenthivore/Piscivore	Level 2 consumer	Animalia	Chordata	Vertebrata	Gnathostomata	Actinopterygii	Scorpaeniformes	Platycephaloidei	Platycephalidae		Platycephalus	Platycephalus indicus		28.4
112	158	Saurida elongata	13.547	-17.0715	3.71	3.32	Piscivore	Level 4 consumer	Animalia	Chordata	Vertebrata	Gnathostomata	Actinopterygii	Aulopiformes	Synodontoidei	Synodontidae	Harpadontinae	Saurida	Saurida elongata		70.1
113	160	Saurida elongata	13.612	-16.6084	3.73	3.33	Piscivore	Level 4 consumer	Animalia	Chordata	Vertebrata	Gnathostomata	Actinopterygii	Aulopiformes	Synodontoidei	Synodontidae	Harpadontinae	Saurida	Saurida elongata		33
114	161	Saurida elongata	13.019	-16.6834	3.56	3.16	Piscivore	Level 4 consumer	Animalia	Chordata	Vertebrata	Gnathostomata	Actinopterygii	Aulopiformes	Synodontoidei	Synodontidae	Harpadontinae	Saurida	Saurida elongata		162.8
115	162	Saurida elongata	14.672	-16.5407	4.04	3.65	Piscivore	Level 4 consumer	Animalia	Chordata	Vertebrata	Gnathostomata	Actinopterygii	Aulopiformes	Synodontoidei	Synodontidae	Harpadontinae	Saurida	Saurida elongata		327.9

## Sheet: Table S2
Table S2. Permutation analysis based on bray-curtis dissimilar matrixes.
PERMANOVA
Permutational MANOVA
Resemblance worksheet
Name: Resem1
Data type: Similarity
Selection: All
Standardise Samples by Total
Resemblance: S17 Bray Curtis similarity
Sums of squares type: Type III (partial)
Fixed effects sum to zero for mixed terms
Permutation method: Permutation of residuals under a reduced model
Number of permutations: 999
Factors Name	Abbrev.	Type	Levels
Species	Sp	Fixed	20
Feeding habit	Fe	Fixed	5
PERMANOVA table of results
Source	df	SS	MS	Pseudo-F	P(perm)	P(MC)	R2	ω2
Feeding habit	4	28869	7217.3	1.7197	0.001	0.001	0.0555226	0.0230512	***
Species(Feeding habit)	15	85594	5706.3	1.3597	0.001	0.001	0.16462	0.0432007	***
Res	95	398690	4196.7				0.766785
Total	114	519950

## Sheet: Table S3
Table S3. Thirty-five indicators for three feeding habits.
otu ID	otu sequence ID	indicative feeding habit	Herbivore/Omnivore	Zooplanktivore/Zoobenthivore	Zoobenthivore	Zoobenthivore/Piscivore	Piscivore	otu_pval	Kingdom	Phylum	Class	Order	Family	Genus	Species
1	d089b08a255484c51d94d5994450e4e3	Herbivore/Omnivore	0.5	0	0	0	0	0.001	Bacteria	Firmicutes	Erysipelotrichi	Erysipelotrichales	Erysipelotrichaceae
2	9f20ec68881e1158cf1eb8c38e6a2926	Herbivore/Omnivore	0.428571	0	0	0	0	0.002	Bacteria	Firmicutes	Erysipelotrichi	Erysipelotrichales	Erysipelotrichaceae
3	c6c07cb4cb499e835776969ec52ad82b	Herbivore/Omnivore	0.428571	0	0	0	0	0.001	Bacteria	Firmicutes	Erysipelotrichi	Erysipelotrichales	Erysipelotrichaceae
4	c75cf96d0bfc2bfe663b9cedbdda8148	Herbivore/Omnivore	0.427802	0	0	3.82e-05	0	0.001	Bacteria	Firmicutes	Erysipelotrichi	Erysipelotrichales	Erysipelotrichaceae
5	69c1dd230e378d44a6833e0ec830527c	Herbivore/Omnivore	0.357143	0	0	0	0	0.001	Bacteria	Firmicutes	Erysipelotrichi	Erysipelotrichales	Erysipelotrichaceae
6	d110483ba324dac60f260aa8936bfd29	Herbivore/Omnivore	0.357143	0	0	0	0	0.002	Bacteria	Tenericutes	Mollicutes
7	f8a02acc65025ef66f7f1f300b213ede	Herbivore/Omnivore	0.357143	0	0	0	0	0.001	Bacteria	Firmicutes	Erysipelotrichi	Erysipelotrichales	Erysipelotrichaceae
8	54fe3b4d57b7521c32d691759f1b7cf8	Herbivore/Omnivore	0.357143	0	0	0	0	0.001	Bacteria	Firmicutes	Erysipelotrichi	Erysipelotrichales	Erysipelotrichaceae
9	32d4bbd89c257433688c0d8945fe2366	Herbivore/Omnivore	0.357143	0	0	0	0	0.001	Bacteria	Firmicutes	Erysipelotrichi	Erysipelotrichales	Erysipelotrichaceae
10	0a8bbc088b8beec6326c627280b5c0d6	Herbivore/Omnivore	0.285714	0	0	0	0	0.003	Bacteria	Tenericutes	Mollicutes
11	04e08696178132addcf37990c127c0d4	Herbivore/Omnivore	0.285714	0	0	0	0	0.003	Bacteria	Proteobacteria	Epsilonproteobacteria	Campylobacterales	Campylobacteraceae	Arcobacter
12	3b1b336cbc81cab353492b4a9955714a	Herbivore/Omnivore	0.285714	0	0	0	0	0.002	Bacteria	Proteobacteria	Gammaproteobacteria	Vibrionales	Vibrionaceae
13	ba7c1080b4d12da4b8dfe57d480afdf2	Herbivore/Omnivore	0.285714	0	0	0	0	0.002	Bacteria	Spirochaetes	[Brevinematae]	[Brevinematales]	Brevinemataceae
14	e06ff231e225ef1500678035eb3d7655	Herbivore/Omnivore	0.285714	0	0	0	0	0.005	Bacteria	Bacteroidetes	Bacteroidia	Bacteroidales	Rikenellaceae	PW3
15	16e0520799028e3de103aee82db00d7b	Herbivore/Omnivore	0.285714	0	0	0	0	0.001	Bacteria	Bacteroidetes	Bacteroidia	Bacteroidales	Rikenellaceae	PW3
16	61319d924e9ac98c34564d5a73bd0a19	Zooplanktivore/Zoobenthivore	0	0.572484	0.0555758	0.00264316	0	0.001	Bacteria	Cyanobacteria	Chloroplast	Stramenopiles
17	490ca131b376b701aef9dd4cdf08faea	Zooplanktivore/Zoobenthivore	0	0.473099	0.00145411	0	0	0.001	Bacteria	Chloroflexi	Ellin6529
18	885ab07d0f8efa0791b6a6f1eecf3645	Zooplanktivore/Zoobenthivore	0	0.459753	0	0.00171265	0	0.001	Bacteria	Actinobacteria	Acidimicrobiia	Acidimicrobiales	Microthrixaceae
19	1bdaaddfd7436609f8327fe211b52ded	Zooplanktivore/Zoobenthivore	0.00694949	0.451354	0	0	0	0.001	Bacteria	Proteobacteria	Deltaproteobacteria	Desulfobacterales	Desulfobulbaceae
20	54cab533f66bd39b30f32ebcda532f08	Zooplanktivore/Zoobenthivore	0.00166224	0.431647	0.012047	4.26e-05	0	0.001	Bacteria	Proteobacteria	Alphaproteobacteria	Rhizobiales	Hyphomicrobiaceae	Pedomicrobium
21	eca4da5cf7004dc372f7965a177aa605	Zooplanktivore/Zoobenthivore	0	0.427391	0.0117744	0	0	0.001	Bacteria	Actinobacteria	Actinobacteria	Actinomycetales
22	2df2bb9ba63e1111154657e968941efd	Zooplanktivore/Zoobenthivore	0.0164247	0.413731	0.0010061	0.000432758	0	0.001	Bacteria	Proteobacteria	Alphaproteobacteria	Rhizobiales	Hyphomicrobiaceae
23	8f6b02986fd2ce505a3f8714ae7c5f04	Zooplanktivore/Zoobenthivore	0.00564189	0.410739	0.0071696	0.00023638	0	0.001	Bacteria	Proteobacteria	Alphaproteobacteria
24	85380253842e383168f6ebceb4de4f7f	Zooplanktivore/Zoobenthivore	0.00366551	0.409907	0.0174148	0	0	0.002	Bacteria	Proteobacteria	Alphaproteobacteria	Rhizobiales	Hyphomicrobiaceae
25	7e6c02c5745a35523da1e73a930b744f	Zooplanktivore/Zoobenthivore	0.00953475	0.406962	0.00142134	0	0	0.002	Bacteria	Chloroflexi	Ellin6529
26	1409fdaeed3befd3064189b22b0b9f97	Zooplanktivore/Zoobenthivore	0.0334672	0.405558	0.00728396	0.0134504	0.00413795	0.003	Bacteria	Actinobacteria	Thermoleophilia	Gaiellales
27	a1a102064b559c55cf9dc1f50cc36ed2	Zooplanktivore/Zoobenthivore	0.0115514	0.400348	0.00101577	0	0	0.001	Bacteria	Proteobacteria	Alphaproteobacteria	Rhizobiales	Hyphomicrobiaceae
28	ac44c690eb5612176b4820aa954e4d11	Piscivore	0	0	0	0	0.333333	0.004	Bacteria	Proteobacteria	Gammaproteobacteria	Vibrionales	Vibrionaceae	Photobacterium	damselae
29	158c744a6c24032c5f2a2d6b28f9953f	Piscivore	0	0	0	0.000271906	0.329073	0.002	Bacteria	Proteobacteria	Gammaproteobacteria	Alteromonadales	Shewanellaceae	Shewanella
30	7f38895c75a4bbdc460259f8c06405b7	Piscivore	0	0	0.00560404	0.00271296	0.277524	0.009	Bacteria	Proteobacteria	Gammaproteobacteria	Pseudomonadales	Moraxellaceae	Acinetobacter	johnsonii
31	dafaf7872c2a2ea63db917a2f076478a	Piscivore	0	0	0.00502584	0.00558463	0.273176	0.004	Bacteria	Proteobacteria	Gammaproteobacteria	Pseudomonadales	Moraxellaceae	Acinetobacter	johnsonii
32	10fd9c602733f5a2c4cdf1b9e350564b	Piscivore	0	0	0.0034491	0.0183364	0.25461	0.004	Bacteria	Proteobacteria	Gammaproteobacteria	Pseudomonadales	Moraxellaceae	Acinetobacter
33	265b00aa1e28606ca69fcd3feb4277eb	Piscivore	0	0	0	0	0.222222	0.009	Bacteria	Bacteroidetes	Flavobacteriia	Flavobacteriales	Flavobacteriaceae	Lutimonas
34	7626a7e857281d87c046b3f8e320742c	Piscivore	0	0	0	0	0.222222	0.009	Bacteria	Proteobacteria	Gammaproteobacteria	Pseudomonadales	Moraxellaceae	Acinetobacter	guillouiae
35	aa12cd3df9a3136e19c655b7e6287c6d	Piscivore	0	0	0.000690663	0.000545932	0.213692	0.008	Bacteria	Fusobacteria	Fusobacteriia	Fusobacteriales	Fusobacteriaceae	Cetobacterium

## Sheet: Table S4
Table S4. Stable isotope data and trophic level for 20 fish species.
	Fish Species	d15N	d13C	N%	C%	C:N	Trophic level_reference	Trophic level	Trophic level group
1	Nematalosa nasus	11.2422	-17.6534	14.668	46.839	3.207	3.034	2.532	1
2	Cynoglossus arel	11.7167	-16.1486	14.6625	46.32	3.16	3.1725	2.74	1
3	Arnoglossus japonicus	12.2824	-17.2271	14.4708	45.7817	3.175	3.34	2.85917	1
4	Myersina filifer	12.4045	-17.0617	14.085	44.745	3.18	3.375	2.945	1
5	Solea ovata	12.8302	-17.2291	15.268	54.26	3.496	3.5	3.07	2
6	Parachaeturichthys polynema	12.8381	-16.7884	14.0686	44.8729	3.18857	3.50286	3.12429	2
7	Collichthys lucidus	12.9427	-20.6731	8.75	61.7567	7.16	3.53333	3.13667	2
8	Platycephalus indicus	13.4908	-17.5189	14.385	47.61	3.3525	3.695	3.1425	2
9	Johnius heterolepis	13.1367	-17.722	11.9667	51.3217	4.445	3.59	3.18833	2
10	Inegocia japonica	13.3477	-16.481	14.7967	46.9833	3.17417	3.65167	3.22667	2
11	Thryssa chefuensis	13.402	-18.8081	11.78	46.71	3.97	3.67	3.34	3
12	Siganus canaliculatus	13.625	-16.311	13.37	47.7625	3.675	3.735	3.345	3
13	Sillago sihama	14.0178	-16.5073	14.718	47.012	3.194	3.85	3.366	3
14	Nemipterus japonicus	13.8044	-17.4839	13.2888	49.3963	3.73375	3.7875	3.36875	3
15	Pennihia argentata	13.8603	-18.9691	10.425	56.23	5.46	3.805	3.3725	3
16	Pseudorhombus oligodon	13.7916	-16.233	14.4171	46.5814	3.23286	3.78429	3.43429	4
17	Saurida elongata	14.4402	-16.6902	14.6833	47.5311	3.23889	3.97444	3.46333	4
18	Acanthopagrus schlegelii schlegelii	14.855	-16.0087	14.67	49.02	3.34	4.1	3.49	4
19	Gerres oblongus	14.895	-16.7102	14.77	47.205	3.1975	4.1075	3.505	4
20	Ostorhinchus fasciatus	14.826	-16.5749	15.5586	43.5729	2.88857	4.08714	3.56714	4

## Sheet: Table S5
Table S5. Permutation analysis testing trophic level group and fish species .
PERMANOVA
Permutational MANOVA
Resemblance worksheet
Name: Resem1
Data type: Similarity
Selection: All
Standardise Samples by Total
Resemblance: S17 Bray Curtis similarity
Sums of squares type: Type III (partial)
Fixed effects sum to zero for mixed terms
Permutation method: Permutation of residuals under a reduced model
Number of permutations: 999
Factors Name	Abbrev.	Type	Levels
Species	Sp	Fixed	20
Trophic level	Tr	Fixed	4
PERMANOVA table of results
Source	df	SS	MS	Pseudo-F	P(perm)	Unique perms	P(MC)	R2	ω2
Trophic level	3	18652	6217.3	1.4814	0.001	996	0.004	0.0358727	0.0115653	**
Species(Trophic level)	16	99138	6196.1	1.4764	0.001	989	0.001	0.190668	0.0610341	***
Res	95	398690	4196.7					0.766785
Total	114	519950

## Sheet: Table S6
Table S6. Twenty indicators for four trophic level group.
otu ID	otu sequence ID	indicative trophic level group	Level 1	Level 2	Level 3	Level 4	otu_pval	Kingdom	Phylum	Class	Order	Family	Genus	Species
1	d089b08a255484c51d94d5994450e4e3	Level 1 consumer	0.25	0	0	0	0.001	k__Bacteria	p__Firmicutes	c__Erysipelotrichi	o__Erysipelotrichales	f__Erysipelotrichaceae	g__	s__
2	9f20ec68881e1158cf1eb8c38e6a2926	Level 1 consumer	0.214286	0	0	0	0.002	k__Bacteria	p__Firmicutes	c__Erysipelotrichi	o__Erysipelotrichales	f__Erysipelotrichaceae	g__	s__
3	c6c07cb4cb499e835776969ec52ad82b	Level 1 consumer	0.214286	0	0	0	0.002	k__Bacteria	p__Firmicutes	c__Erysipelotrichi	o__Erysipelotrichales	f__Erysipelotrichaceae	g__	s__
4	c75cf96d0bfc2bfe663b9cedbdda8148	Level 1 consumer	0.212652	0	0.000346493	0	0.001	k__Bacteria	p__Firmicutes	c__Erysipelotrichi	o__Erysipelotrichales	f__Erysipelotrichaceae	g__	s__
5	3f30ec42700fff9fa935695eca28b97c	Level 1 consumer	0.208905	0.0423462	0.00364271	0.00527078	0.005	k__Bacteria	p__Cyanobacteria	c__Synechococcophycideae	o__Synechococcales	f__Synechococcaceae	g__Synechococcus	s__
6	61319d924e9ac98c34564d5a73bd0a19	Level 2 consumer	0.052873	0.199211	0.0126386	0	0.007	k__Bacteria	p__Cyanobacteria	c__Chloroplast	o__Stramenopiles	f__	g__	s__
7	60670e70479444125908769bf4bf0d71	Level 2 consumer	0.00419001	0.185846	0.00521988	0.00991934	0.01	k__Bacteria	p__Firmicutes	c__Clostridia	o__Clostridiales	f__Clostridiaceae	g__Clostridium	s__perfringens
8	5da99572e35d0ef91a38c58e48bc890a	Level 2 consumer	0	0.162162	0	0	0.004	k__Bacteria	p__Firmicutes	c__Clostridia	o__Clostridiales	f__Clostridiaceae	g__Clostridium	s__perfringens
9	0baed79863b749b7d2f9bfadce18c08e	Level 2 consumer	0	0.162162	0	0	0.002	k__Bacteria	p__Acidobacteria	c__Sva0725	o__Sva0725	f__	g__	s__
10	e00c56b611c31fdfd349cecb758f303e	Level 2 consumer	0.000676032	0.159093	0	0	0.01	k__Bacteria	p__Acidobacteria	c__Sva0725	o__Sva0725	f__	g__	s__
11	90f5e7bd2e25fd923b56cabbac698412	Level 3 consumer	0	0	0.136364	0	0.005	k__Bacteria	p__Proteobacteria	c__Deltaproteobacteria	o__Desulfovibrionales	f__Desulfovibrionaceae
12	f82359c6e39c01edd1e21e4abeb81a33	Level 3 consumer	0	0	0.136364	0	0.004	k__Bacteria	p__Bacteroidetes	c__Bacteroidia	o__Bacteroidales	f__	g__	s__
13	8661474b05b5303430643a2ec1dd684a	Level 3 consumer	0	0	0.136364	0	0.003	k__Bacteria	p__Firmicutes	c__Clostridia	o__Clostridiales	f__Ruminococcaceae	g__Anaerofilum	s__
14	d8f40b71307276b970a14bca66eb534a	Level 3 consumer	0	0	0.136364	0	0.003	k__Bacteria	p__Proteobacteria	c__Deltaproteobacteria	o__Desulfovibrionales	f__Desulfovibrionaceae	g__	s__
15	48a6b83c8fa650b72ccf26494e21f0c0	Level 3 consumer	0	0	0.136364	0	0.002	k__Bacteria	p__Proteobacteria	c__Deltaproteobacteria	o__Desulfovibrionales	f__Desulfovibrionaceae
16	94b51f1f2dec4a45c06bf8f077f0e194	Level 4 consumer	0	0	0.00220623	0.203885	0.002	k__Bacteria	p__Proteobacteria	c__Gammaproteobacteria	o__Enterobacteriales	f__Enterobacteriaceae	g__Klebsiella	s__oxytoca
17	97f21fbee15138667c840296e8b1718b	Level 4 consumer	0	0	0.00233453	0.20328	0.001	k__Bacteria	p__Proteobacteria	c__Gammaproteobacteria	o__Enterobacteriales	f__Enterobacteriaceae	g__Klebsiella	s__oxytoca
18	dafaf7872c2a2ea63db917a2f076478a	Level 4 consumer	0	0	0.00836997	0.194556	0.004	k__Bacteria	p__Proteobacteria	c__Gammaproteobacteria	o__Pseudomonadales	f__Moraxellaceae	g__Acinetobacter	s__johnsonii
19	adf37f737f9ecaa69749e513149f8e16	Level 4 consumer	0.00287128	0	0.00232383	0.186103	0.002	k__Bacteria	p__Proteobacteria	c__Gammaproteobacteria	o__Enterobacteriales	f__Enterobacteriaceae	g__Klebsiella	s__oxytoca
20	3f8c2740139e9da5b958b4ee3a29f4cd	Level 4 consumer	0.00434121	0.00438579	0	0.183876	0.008	k__Bacteria	p__Proteobacteria	c__Gammaproteobacteria	o__Xanthomonadales	f__Sinobacteraceae	g__	s__

## Sheet: Table S7
Table S7. Core gut microbiome ASV information.
Core microbiome OTU No.	Core microbiome OTU ID	Feeding habit abbre	Herbivore/Omnivore	Piscivore	Zoobenthivore	Zoobenthivore/Piscivore	Zooplanktivore/Zoobenthivore	HOOV_pre	ZPZB_pre	ZB_pre	ZBPV_pre	PV_pre	Kingdom	Phylum	Class	Order	Family	Genus	Species	label
1	d089b08a255484c51d94d5994450e4e3	HVOV	0.00812135	0	0	0	0	0.5	0	0	0	0	Bacteria	Firmicutes	Erysipelotrichi	Erysipelotrichales	Erysipelotrichaceae			Erysipelotrichaceae
2	c75cf96d0bfc2bfe663b9cedbdda8148	HVOV	0.00581106	0	0	1.01352e-05	0	0.428571	0	0	0.0212766	0	Bacteria	Firmicutes	Erysipelotrichi	Erysipelotrichales	Erysipelotrichaceae			Erysipelotrichaceae
3	2603d8b6951bc0b07fcf06fa7cf22c1b	HVOV	0.0157989	0	0	0	0	0.214286	0	0	0	0	Bacteria	Proteobacteria	Deltaproteobacteria	Desulfovibrionales	Desulfovibrionaceae			Desulfovibrionaceae
4	c6c07cb4cb499e835776969ec52ad82b	HVOV	0.00355689	0	0	0	0	0.428571	0	0	0	0	Bacteria	Firmicutes	Erysipelotrichi	Erysipelotrichales	Erysipelotrichaceae			Erysipelotrichaceae
5	9f20ec68881e1158cf1eb8c38e6a2926	HVOV	0.0108766	0	0	0	0	0.428571	0	0	0	0	Bacteria	Firmicutes	Erysipelotrichi	Erysipelotrichales	Erysipelotrichaceae			Erysipelotrichaceae
6	e72c95ec6a14134c0df9918d101bd5f0	ZPZB	0.00293131	0.00535674	0.00666758	0.00739783	0.00940302	0.142857	0.75	0.459459	0.382979	0.333333	Bacteria	Proteobacteria	Betaproteobacteria	Burkholderiales	Oxalobacteraceae	Ralstonia		Ralstonia
7	1409fdaeed3befd3064189b22b0b9f97	ZPZB	0.0019596	0.000448771	0.000826238	0.00121966	0.00821979	0.214286	0.625	0.108108	0.148936	0.111111	Bacteria	Actinobacteria	Thermoleophilia	Gaiellales				Gaiellales
8	d94d61c10c87c8fc5aec8e93fa7bff26	ZPZB, ZB, ZBPV	0.00298908	0.00379579	0.00989553	0.00816349	0.00807298	0.142857	0.625	0.621622	0.468085	0.333333	Bacteria	Cyanobacteria	ML635J-21					ML635J-21
9	886c51bb637bf84c71a567504746ea51	ZB	0	0.00137768	0.0091069	0.00590333	0.00263357	0	0.25	0.567568	0.361702	0.111111	Bacteria	Proteobacteria	Betaproteobacteria	Burkholderiales	Oxalobacteraceae	Ralstonia		Ralstonia
10	25644ca7604d1ccbc8f063e9ef2e92fd	ZB	0.00210725	0.00423169	0.00811189	0.00754556	0.00602443	0.142857	0.375	0.540541	0.340426	0.222222	Bacteria	Proteobacteria	Betaproteobacteria	Burkholderiales	Oxalobacteraceae	Ralstonia		Ralstonia
11	1a1bc2aa20394f40d6f578c2b7103cc0	ZB, ZBPV	0.00317808	0.000868224	0.0111496	0.00819135	0.00721165	0.214286	0.5	0.702703	0.468085	0.111111	Bacteria	Proteobacteria	Betaproteobacteria	Burkholderiales	Oxalobacteraceae	Ralstonia		Ralstonia
12	4e8f19d74e2e8ceeefba6e53b4656834	ZBPV	0.000325195	0.00147109	0.0010699	0.00791081	0	0.214286	0	0.189189	0.404255	0.333333	Bacteria	Proteobacteria	Gammaproteobacteria	Vibrionales	Vibrionaceae	Photobacterium		Photobacterium
13	e7fe5bb7a0858494ee3179c6b19b9e49	ZBPV	0.00135882	0.00593607	0.000840688	0.0113971	0.00138333	0.214286	0.125	0.0540541	0.297872	0.333333	Bacteria	Proteobacteria	Gammaproteobacteria	Vibrionales	Vibrionaceae	Photobacterium		Photobacterium
14	21cedbbaa6970d8a46382aa6a1e1bec8	ZBPV	0.000484826	0	0.000259676	0.0112577	0	0.0714286	0	0.027027	0.361702	0	Bacteria	Firmicutes	Clostridia	Clostridiales	Clostridiaceae	Clostridium	perfringens	Clostridium perfringens
15	6a20acc91daf66a1283fb7fa904ab35e	ZBPV	0.000274402	0.00149357	0.00179682	0.00853647	0	0.214286	0	0.243243	0.404255	0.333333	Bacteria	Proteobacteria	Gammaproteobacteria	Vibrionales	Vibrionaceae	Photobacterium		Photobacterium
16	2cf1bc37656d223762a6a6a7b9eaa482	ZBPV	0.000578231	0.00254478	0.00143595	0.00961078	0.00138333	0.214286	0.125	0.135135	0.425532	0.333333	Bacteria	Proteobacteria	Gammaproteobacteria	Vibrionales	Vibrionaceae	Photobacterium		Photobacterium
17	430fbb3ef20a4ed10cffaf6599ce36a9	ZBPV, PV	0.00375754	0.00768546	0.00187766	0.0115483	0.00117683	0.357143	0.125	0.162162	0.319149	0.444444	Bacteria	Proteobacteria	Gammaproteobacteria	Vibrionales	Vibrionaceae	Photobacterium		Photobacterium
18	066f77b196efbb4237ce44598429fb46	ZBPV, PV	0.002022	0.00153896	0.00192932	0.0092653	0.000654932	0.357143	0.125	0.27027	0.425532	0.444444	Bacteria	Proteobacteria	Gammaproteobacteria	Vibrionales	Vibrionaceae	Photobacterium		Photobacterium
19	4fc20797dc6c89d073b8a541864a370b	PV	0	0.0246941	0	0.00344488	0	0	0	0	0.191489	0.222222	Bacteria	Firmicutes	Clostridia	Clostridiales	Clostridiaceae	Clostridium	perfringens	Clostridium perfringens
20	6bdd0a8d021e42f812eed1ee42882254	PV	0	0.0198315	0.000682501	0.000784745	0	0	0	0.027027	0.0425532	0.222222	Bacteria	Fusobacteria	Fusobacteriia	Fusobacteriales	Fusobacteriaceae	Cetobacterium		Cetobacterium
21	13791efc306177bf7940f102598a86a0	PV	0.000204536	0.00340434	0.000887174	0.00658883	0	0.0714286	0	0.0810811	0.255319	0.444444	Bacteria	Proteobacteria	Gammaproteobacteria	Vibrionales	Vibrionaceae	Photobacterium		Photobacterium
22	f5f81981599a6a98c3291954a79a1532	PV	0.000421678	0.00761554	0.00357579	0.00286156	0.00312846	0.0714286	0.125	0.216216	0.170213	0.444444	Bacteria	Firmicutes	Bacilli	Lactobacillales	Streptococcaceae	Lactococcus		Lactococcus
23	981d7e116af843d490bbe8b53d0f9856	PV	0.000927312	0.00540533	0.000560447	0.010391	0	0.214286	0	0.0810811	0.297872	0.444444	Bacteria	Proteobacteria	Gammaproteobacteria	Vibrionales	Vibrionaceae	Photobacterium		Photobacterium
24	6c94e0d993b850e9cb80e30e238db862	PV	0	0.00436754	0.00193017	0.00211651	0.00158155	0	0.125	0.162162	0.191489	0.444444	Bacteria	Proteobacteria	Gammaproteobacteria	Pseudomonadales	Moraxellaceae	Acinetobacter	guillouiae	Acinetobacter guillouiae
25	7087e67cb01856a8b5e588f912bc06fc	PV	0	0.00769849	0.00251267	0.00257116	0.00154692	0	0.125	0.162162	0.191489	0.444444	Bacteria	Proteobacteria	Gammaproteobacteria	Pseudomonadales	Moraxellaceae	Acinetobacter	guillouiae	Acinetobacter guillouiae
26	ace484772ca4436ac0b4450c33c19c1d	PV	0	0.0219587	0.000227206	0.00199813	0	0	0	0.027027	0.12766	0.222222	Bacteria	Firmicutes	Clostridia	Clostridiales	Clostridiaceae	Clostridium	perfringens	Clostridium perfringens
27	c17edb7950b5ccdc32a5303ebf183a1e	PV	0.000886323	0.00554864	0.00129221	0.000567042	0.00190478	0.0714286	0.125	0.189189	0.0425532	0.444444	Bacteria	Proteobacteria	Gammaproteobacteria	Pseudomonadales	Moraxellaceae	Enhydrobacter		Enhydrobacter
28	fc04efc3c9402be10973a40e4e6a9b9b	PV	0	0.0194881	0	0.00271916	0	0	0	0	0.148936	0.222222	Bacteria	Firmicutes	Clostridia	Clostridiales	Clostridiaceae	Clostridium	perfringens	Clostridium perfringens
29	aa12cd3df9a3136e19c655b7e6287c6d	PV	0	0.0199031	0.000533591	0.000267363	0	0	0	0.027027	0.0425532	0.222222	Bacteria	Fusobacteria	Fusobacteriia	Fusobacteriales	Fusobacteriaceae	Cetobacterium		Cetobacterium
